# Supplementary material for: Leveraging Sensor Technology to Characterize the Postural Control Spectrum
Source: Sensors (Basel). 2024 Nov 21;24(23):7420. doi: 10.3390/s24237420 (PMC11644092; doi:10.3390/s24237420)
Supplement: Supplementary file 1 [file sensors-24-07420-s001.zip]

Archive with 1 entries (1 files):
- sensors-3270486-supplementary.xlsx
