# Supplementary material for: Leveraging Sensor Technology to Characterize the Postural Control Spectrum
Source: Sensors (Basel). 2024 Nov 21;24(23):7420. doi: 10.3390/s24237420 (PMC11644092; doi:10.3390/s24237420)
Supplement: Supplementary file 1 [file sensors-24-07420-s001.zip › sensors-3270486-supplementary.xlsx]

## Sheet: Sheet2
TXml	Txap	VELap	Acml	pen	TNSPavg	SubjectID	BlockConfig	DateTime	Surface
9.9769	4.62963	0.000267105	0.0258051	0.0939061	2.72299	2	1	2024-04-12 16:01:23	soft	0.000267105	0.0258051		1
10.0194	2.2691	0.000910817	0.0373376	0.0819181	2.63618	3	1	2024-04-12 16:31:27	hard	0.000910817	0.0373376		1
6.26044	2.05682	0.00147577	0.0223417	0.043956	2.70177	4	1	2024-04-12 17:01:27	hard	0.00147577	0.0223417		1
8.55428	1.99372	0.000124372	0.0263128	0.0844156	2.61029	5	1	2024-04-12 17:28:53	hard	0.000124372	0.0263128		1
16.8652	1.6564	0.0013812	0.0102042	0.0744256	2.90671	6	1	2024-04-26 13:20:53	SS	0.0013812	0.0102042		1
9.4193	1.72604	0.000841958	0.00142446	0.0434565	3.47443	7	1	2024-04-26 13:33:53	HS	0.000841958	0.00142446		1
8.69203	1.9066	0.00180045	0.00719623	0.0864136	5.8959	8	1	2024-04-26 14:19:04	HS	0.00180045	0.00719623		1
13.4608	3.27838	0.000848785	0.0147094	0.0509491	5.9911	9	1	2024-05-02 10:27:10	HS	0.000848785	0.0147094		1
7.55202	2.04538	0.000257374	0.00576824	0.0599401	5.07221	10	1	2024-05-02 11:04:38	SS	0.000257374	0.00576824		1
7.51161	2.11827	0.000322646	0.00221994	0.0539461	2.56553	11	1	2024-05-02 13:11:06	SS	0.000322646	0.00221994		1
11.6034	3.74475	0.00212237	0.00164647	0.0869131	3.71389	2	1	2024-04-12 16:04:25	soft	0.00212237	0.00164647		2
8.00065	1.7582	0.00244844	0.0270299	0.0634366	2.70663	3	1	2024-04-12 16:33:09	hard	0.00244844	0.0270299		2
7.58769	2.23869	0.00218305	0.0157953	0.02997	2.75956	4	1	2024-04-12 17:03:13	hard	0.00218305	0.0157953		2
8.95909	1.83524	0.00010693	0.00222018	0.045954	2.61815	5	1	2024-04-12 17:30:22	hard	0.00010693	0.00222018		2
10.0252	1.32482	0.000814946	0.0191519	0.0569431	3.07329	6	1	2024-04-26 13:22:43	SS	0.000814946	0.0191519		2
7.98234	1.99392	0.000119879	0.00560266	0.033966	3.60681	7	1	2024-04-26 13:35:46	HS	0.000119879	0.00560266		2
10.9022	1.94909	0.000754837	0.000422087	0.0994006	2.69238	8	1	2024-04-26 14:20:22	HS	0.000754837	0.000422087		2
7.11608	2.11245	0.000165924	0.00703379	0.022977	5.92334	9	1	2024-05-02 10:30:13	HS	0.000165924	0.00703379		2
6.58736	1.60377	8.8757e-05	0.0123897	0.0854146	2.57764	10	1	2024-05-02 11:05:51	SS	8.8757e-05	0.0123897		2
6.76769	1.90798	0.00194258	0.00173423	0.0699301	2.58819	11	1	2024-05-02 13:12:20	SS	0.00194258	0.00173423		2
7.81743	2.0157	0.00259214	0.0173955	0.0749251	2.82034	2	1	2024-04-12 16:06:11	soft	0.00259214	0.0173955		3
8.18782	2.00536	0.000788334	0.0155301	0.0579421	2.61541	3	1	2024-04-12 16:34:53	hard	0.000788334	0.0155301		3
7.3677	2.26325	0.00113515	0.0115017	0.0324675	2.65201	4	1	2024-04-12 17:04:49	hard	0.00113515	0.0115017		3
9.3273	1.76118	0.000213152	0.021716	0.0574426	2.65651	5	1	2024-04-12 17:32:03	hard	0.000213152	0.021716		3
9.33733	1.17019	0.00263914	0.0202446	0.047952	3.10543	6	1	2024-04-26 13:24:10	SS	0.00263914	0.0202446		3
7.21389	1.77751	0.000456357	0.00289592	0.0214785	3.62781	7	1	2024-04-26 13:37:37	HS	0.000456357	0.00289592		3
11.011	1.7364	0.000182939	0.00923411	0.0959041	2.65316	8	1	2024-04-26 14:21:32	HS	0.000182939	0.00923411		3
7.06129	2.15584	0.000985877	0.00111696	0.0284715	6.53296	9	1	2024-05-02 10:33:19	HS	0.000985877	0.00111696		3
7.82446	2.01133	1.30671e-05	0.00403174	0.0669331	2.64583	10	1	2024-05-02 11:07:01	SS	1.30671e-05	0.00403174		3
6.27131	1.60635	0.000302425	0.00279013	0.0589411	2.6492	11	1	2024-05-02 13:13:41	SS	0.000302425	0.00279013		3
6.22899	1.53038	0.00216677	0.0213271	0.0769231	2.61379	2	1	2024-04-12 16:07:41	hard	0.00216677	0.0213271		4
7.75362	2.53691	0.00107588	0.0444324	0.0514486	2.71058	3	1	2024-04-12 16:36:36	soft	0.00107588	0.0444324		4
7.88252	1.93429	2.07305e-05	0.024133	0.0564436	2.73943	4	1	2024-04-12 17:06:28	soft	2.07305e-05	0.024133		4
8.30063	2.43756	0.000745621	0.0208523	0.0659341	2.7162	5	1	2024-04-12 17:33:42	soft	0.000745621	0.0208523		4
7.54747	1.32771	0.0016405	0.0115911	0.0569431	3.17834	6	1	2024-04-26 13:25:48	HS	0.0016405	0.0115911		4
5.93473	1.61745	0.000416013	0.00536493	0.0334665	3.51979	7	1	2024-04-26 13:39:15	SS	0.000416013	0.00536493		4
9.54971	1.73232	0.000479934	0.0183852	0.0909091	2.67511	8	1	2024-04-26 14:22:54	SS	0.000479934	0.0183852		4
5.24327	2.05841	0.000103012	0.00421357	0.0494505	6.97007	9	1	2024-05-02 10:36:19	SS	0.000103012	0.00421357		4
6.49373	1.67937	0.00140451	0.00359004	0.0654346	2.6074	10	1	2024-05-02 11:08:26	HS	0.00140451	0.00359004		4
5.22342	1.44961	0.00052364	0.00457365	0.0594406	2.54784	11	1	2024-05-02 13:14:52	HS	0.00052364	0.00457365		4
6.02775	1.5794	0.00149084	0.020621	0.0634366	2.6672	2	1	2024-04-12 16:09:26	hard	0.00149084	0.020621		5
6.27187	2.00111	0.000777295	0.0147124	0.0534466	2.71247	3	1	2024-04-12 16:38:10	soft	0.000777295	0.0147124		5
7.942	1.70556	0.00279484	0.0361852	0.0574426	2.74672	4	1	2024-04-12 17:08:18	soft	0.00279484	0.0361852		5
7.87032	1.97477	0.00043154	0.013054	0.0669331	2.76943	5	1	2024-04-12 17:35:11	soft	0.00043154	0.013054		5
12.645	1.98641	0.000146105	0.0130072	0.0569431	3.38074	6	1	2024-04-26 13:27:22	HS	0.000146105	0.0130072		5
6.04774	1.63839	2.60926e-05	0.00400742	0.028971	3.7416	7	1	2024-04-26 13:40:57	SS	2.60926e-05	0.00400742		5
6.48796	1.09157	0.000348179	0.0127136	0.047952	2.70898	8	1	2024-04-26 14:24:09	SS	0.000348179	0.0127136		5
4.49008	2.12784	0.000483172	0.00346384	0.0314685	7.27504	9	1	2024-05-02 10:39:39	SS	0.000483172	0.00346384		5
6.46441	1.85689	0.000291218	0.00202407	0.0614386	2.45703	10	1	2024-05-02 11:09:52	HS	0.000291218	0.00202407		5
5.83918	1.6409	0.000445529	0.00100847	0.032967	2.67762	11	1	2024-05-02 13:16:05	HS	0.000445529	0.00100847		5
6.16998	1.41334	0.000202173	0.0203403	0.0619381	2.72936	2	1	2024-04-12 16:11:21	hard	0.000202173	0.0203403		6
5.92259	1.69306	0.00272498	0.0250782	0.0394605	2.75083	3	1	2024-04-12 16:39:52	soft	0.00272498	0.0250782		6
7.72088	1.57222	0.000348643	0.0296463	0.0454545	2.67559	4	1	2024-04-12 17:10:09	soft	0.000348643	0.0296463		6
6.92411	1.87091	0.00159004	0.0645748	0.042957	2.6972	5	1	2024-04-12 17:36:48	soft	0.00159004	0.0645748		6
7.50981	1.56713	0.00150723	0.0191082	0.044955	3.35314	6	1	2024-04-26 13:28:51	HS	0.00150723	0.0191082		6
6.17582	1.92873	0.000125121	0.00788739	0.0254745	3.64922	7	1	2024-04-26 13:42:40	SS	0.000125121	0.00788739		6
6.66524	1.2722	0.000582128	0.00828239	0.0634366	2.5593	8	1	2024-04-26 14:25:23	SS	0.000582128	0.00828239		6
4.55697	1.97799	0.000566467	0.00328661	0.0314685	7.09836	9	1	2024-05-02 10:42:48	SS	0.000566467	0.00328661		6
6.15756	1.60209	0.00204578	0.00867082	0.0614386	2.5903	10	1	2024-05-02 11:11:04	HS	0.00204578	0.00867082		6
6.00089	2.20714	0.000292231	0.0115277	0.03996	2.64364	11	1	2024-05-02 13:17:24	HS	0.000292231	0.0115277		6

## Sheet: Sheet1
Hard Surface	7.981	1.888	0.000923	0.0122	0.0554	3.26
Soft Surface	7.662	1.966	0.000879	0.0115	0.057	3.371
Trial 1	9.831	2.368	0.000823	0.0153	0.0673	3.657
Trial 2	8.553	2.046	0.001075	0.0093	0.0594	3.225
Trial 3	8.141	1.85	0.000931	0.0106	0.0542	3.195
Trial 4	7.015	1.83	0.000858	0.0158	0.0606	3.227
Trial 5	7.008	1.76	0.000723	0.012	0.0501	3.313
Trial 6	6.38	1.71	0.000998	0.0198	0.0457	3.274
